# Supplementary material for: Introducing SoNHR–Reporting guidelines for Social Networks In Health Research
Source: PLoS One. 2023 Dec 14;18(12):e0285236. doi: 10.1371/journal.pone.0285236 (PMC10721040; doi:10.1371/journal.pone.0285236)
Supplement: S2 File — (CSV) [file pone.0285236.s002.csv]

Q3_1_1	Q3_1_2	Q3_1_3	Q3_2_1	Q3_2_2	Q3_2_3	Q4_1_1	Q4_1_2	Q4_1_3	Q4_1_4	Q4_2_1	Q4_2_2	Q4_2_3	Q4_2_4	Q5_1_1	Q5_1_2	Q5_1_3	Q5_1_4	Q5_1_5	Q5_1_6	Q5_2_1	Q5_2_2	Q5_2_3	Q5_2_4	Q5_2_5	Q5_2_6	Q6_1_1	Q6_1_2	Q6_2_1	Q6_2_2	Q7_1_1	Q7_1_2	Q7_1_3	Q7_1_4	Q7_1_5	Q7_2_1	Q7_2_2	Q7_2_3	Q7_2_4	Q7_2_5	Q8_1_1	Q8_1_2	Q8_1_3	Q8_1_4	Q8_2_1	Q8_2_2	Q8_2_3	Q8_2_4	Q9_1_1	Q9_1_2
3	5	4	5	5	3	5	5	5	3	5	5	5	3	5	5	5	5	5	5	5	5	5	5	4	3	4	4	2	4	5	5	5	5	5	5	5	3	3	3	5	4	4	4	5	3	4	2	5	5
5	4	4	3	3	4	5	5	5	5	4	3	5	5	5	4	5	4	4	4	5	5	3	2	2	3	5	5	3	2	4	3	2	2	2	3	3	2	2	2	5	4	4	3	3	2	4	1	3	4
5	5	5	5	5	5	5	5	5	5	5	5	5	5	5	5	5	5	5	4	5	5	5	5	5	3	4	4	4	4	4	4	3	4	4	4	4	4	4	4	4	4	4	4	4	4	4	4	3	3
4	4	4	4	5	2	5	5	4	4	5	5	5	5	4	4	4	3	3	3	5	5	5	5	5	5	4	4	4	5	4	4	4	3	4	5	4	5	5	5	4	5	4	4	4	4	4	1	3	3
5	5	3	4	5	4	5	5	4	4	5	5	5	5	5	4	5	4	3	4	5	3	4	5	4	5	4	5	5	5	4	4	4	4	2	5	5	5	5	5	5	5	4	5	5	4	5	5	5	5
5	2	4	4	3	5	5	5	5	4	5	5	3	3	5	5	5	3	4	4	3	5	4	3	3	3	4	4	4	4	4	4	4	4	4	4	3	5	5	4	4	5	5	5	4	5	5	4	5	5
4	3	2	5	5	2	5	5	5	5	5	5	5	5	5	5	5	5	5	5	5	5	5	5	5	5	4	4	4	4	5	5	5	5	3	4	5	5	5	5	5	4	3	2	4	5	5	3	5	5
5	3	5	2	3	4	5	5	5	4	3	3	4	5	5	2	3	5	5	5	3	3	3	3	4	5	5	5	4	4	4	4	3	3	3	3	3	3	3	3	5	5	5	5	3	3	3	3	2	1
5	5	5	5	5	5	5	5	5	5	5	5	5	5	5	5	5	5	5	5	5	5	5	5	5	5	1	3	5	5	2	3	1	1	1	5	5	5	5	5	5	5	3	5	5	5	5	5	4	3
5	4	2	5	5	2	4	4	5	5	5	5	5	5	4	3	4	4	3	3	4	3	5	4	3	3	4	3	4	3	2	3	3	3	2	3	3	4	4	4	5	3	5	5	5	4	5	5	5	5
5	5	5	4	5	3	5	5	5	5	2	2	5	3	5	5	5	5	4	4	3	3	3	3	3	3	3	5	3	3	4	5	4	4	5	5	4	4	4	4	4	5	4	4	4	4	5	5	3	4
5	5	5	5	4	4	5	5	5	5	3	4	5	5	5	4	5	4	5	5	5	5	5	2	5	5	5	5	5	5	5	4	3	3	4	5	5	5	5	5	5	5	5	5	5	5	5	4	4	2
5	4	5	5	5	4	5	5	4	4	5	5	5	4	4	5	4	4	2	2	4	5	5	4	3	3	5	5	3	4	5	4	4	4	2	5	3	5	5	4	4	4	3	4	4	4	3	4	5	5
5	3	5	4	2	4	5	5	5	5	5	5	5	3	5	3	4	3	4	4	5	3	4	1	3	4	3	3	4	4	2	1	2	2	2	4	3	4	4	4	4	3	4	4	2	3	3	3	5	3
4	5	5	3	5	5	5	5	5	5	5	5	5	5	5	5	5	5	5	5	4	3	4	5	5	5	5	5	5	5	5	5	5	4	4	5	5	5	5	5	5	5	5	5	5	5	5	5	5	5
4	4	3	5	5	5	4	4	5	5	5	5	5	5	4	4	3	3	4	4	5	5	5	5	5	5	2	2	5	5	5	5	4	4	1	5	5	5	5	5	4	4	2	2	5	5	5	5	4	4
5	5	4	5	4	3	5	5	5	5	5	5	5	5	5	4	4	4	4	4	4	4	5	5	5	5	5	5	3	4	4	4	4	4	4	4	5	5	5	5	5	4	4	5	5	5	5	5	5	5
5	5	5	5	5	5	5	5	5	5	5	5	5	5	5	5	5	5	4	5	5	4	5	5	4	4	5	3	5	5	3	4	5	5	2	5	5	5	4	5	5	5	3	5	5	5	4	4	5	5
5	4	3	5	5	4	5	5	5	3	5	5	5	5	5	2	3	4	NA	4	5	5	5	5	2	5	4	4	3	3	3	4	NA	NA	NA	4	4	NA	NA	NA	5	4	3	NA	5	5	4	4	2	2
4	4	4	5	5	3	5	5	5	3	5	5	5	2	4	3	4	4	4	4	5	4	4	5	5	4	5	3	4	4	3	3	3	3	3	3	2	5	4	4	5	5	4	5	5	4	3	5	4	4
5	4	4	5	5	5	5	5	5	5	5	5	5	5	5	5	5	5	5	5	5	5	5	5	5	5	3	5	5	5	2	5	4	4	5	5	5	5	5	5	5	4	5	5	5	5	5	5	5	5
4	5	3	4	4	3	4	4	4	4	5	5	5	4	4	4	4	3	2	2	4	4	4	2	2	3	4	4	3	3	4	4	3	4	4	4	4	3	4	4	4	3	3	4	4	3	3	4	3	4
5	5	5	4	5	4	5	5	5	5	5	5	5	5	5	4	5	5	5	5	5	5	5	5	5	5	5	5	5	5	4	4	4	4	5	5	5	5	5	5	5	5	4	5	5	5	5	5	4	4
5	3	3	4	3	2	4	3	5	3	4	4	2	3	5	4	5	4	5	5	5	4	2	2	3	4	4	5	3	5	2	3	3	4	3	2	2	3	2	2	5	5	5	5	4	4	4	3	5	4
5	5	5	3	2	3	5	5	5	5	3	3	3	3	4	4	5	5	5	5	2	3	2	1	2	1	5	5	2	2	5	5	5	5	5	2	2	2	2	2	5	5	5	5	2	3	3	2	5	5
5	1	4	3	3	4	5	5	5	3	5	5	5	4	4	3	4	4	4	4	3	3	3	4	4	4	4	4	4	2	3	2	3	2	2	5	4	5	5	5	4	4	4	3	4	4	4	4	2	2
4	5	4	4	4	4	5	5	4	4	5	5	3	4	5	4	4	3	3	4	4	4	4	3	3	3	5	5	4	5	3	4	5	3	4	4	4	4	4	4	4	4	5	4	4	5	3	3	4	4
5	5	5	5	5	4	4	4	4	5	4	4	4	4	4	4	4	4	4	4	5	5	5	4	3	3	4	4	3	4	4	4	4	3	3	4	5	5	4	4	5	4	3	4	5	4	4	4	4	4
4	3	5	3	4	4	5	5	5	3	4	4	2	3	5	3	5	5	4	3	4	4	4	4	2	3	3	4	4	4	2	2	1	1	2	4	4	4	4	4	4	4	4	4	3	4	4	2	5	3
5	4	5	5	5	5	5	5	5	5	5	5	5	4	5	5	5	4	4	5	5	5	5	4	5	4	5	5	5	5	4	5	5	5	4	5	5	5	5	5	5	5	5	4	5	5	5	5	5	5
5	4	5	5	5	5	5	5	5	5	5	5	5	5	5	3	5	5	5	5	5	3	5	4	5	5	3	5	2	5	4	5	4	4	4	5	3	5	5	2	5	5	4	5	5	5	5	3	5	5
4	4	4	5	5	5	5	5	5	5	5	5	5	5	5	5	5	5	5	5	5	5	5	5	5	5	4	4	4	4	2	4	2	2	2	3	2	3	3	3	5	5	5	3	5	5	5	3	3	3
4	4	4	2	3	3	5	5	5	5	5	5	4	4	5	4	4	2	2	2	5	4	3	2	3	3	4	5	4	4	4	3	4	3	1	3	1	4	4	4	4	4	1	3	4	4	2	2	5	4
4	2	4	4	2	2	5	5	5	5	5	5	5	5	5	4	5	4	4	4	4	3	4	3	5	5	4	3	2	2	4	4	1	1	1	4	4	4	4	4	4	4	3	4	4	4	3	4	5	5
5	5	5	5	5	4	5	5	5	5	5	5	5	5	4	4	5	5	4	4	5	5	5	5	4	4	4	5	5	5	4	4	4	4	4	4	5	5	5	5	4	4	5	5	4	4	5	5	3	4
4	5	5	4	5	4	5	5	5	5	4	4	3	5	5	3	4	5	4	5	5	4	4	4	5	5	4	5	3	5	3	3	4	4	3	5	4	4	4	4	5	5	4	4	5	5	5	4	4	2
5	1	3	4	3	4	5	5	3	4	4	4	4	4	5	4	4	5	3	4	5	4	4	5	3	4	3	5	4	3	2	2	2	2	2	3	3	4	4	4	4	4	5	5	4	4	4	4	5	5
5	5	5	5	5	4	5	5	5	5	5	5	5	5	5	5	4	5	3	4	5	5	5	5	1	3	4	5	4	5	4	4	4	4	5	4	3	5	5	5	5	5	5	3	3	5	3	3	4	3
4	5	5	3	5	4	5	5	5	3	5	5	5	4	5	5	4	5	5	5	5	5	4	5	5	2	5	5	5	5	4	4	5	3	5	5	2	5	5	5	5	5	4	4	5	5	4	3	4	4
4	2	5	4	3	4	5	5	5	3	5	5	5	5	5	5	4	4	4	5	5	5	5	3	4	5	5	5	4	5	1	3	4	4	3	5	5	5	5	4	5	5	4	3	5	5	5	4	4	4
5	4	4	4	4	3	5	5	5	5	5	4	3	4	4	4	5	4	5	4	4	4	5	4	3	4	5	4	4	3	5	4	4	5	4	5	4	4	4	4	5	4	NA	NA	3	4	NA	NA	4	4
5	5	5	5	5	5	5	5	1	5	5	5	1	1	3	3	4	3	4	3	3	3	4	3	4	3	4	5	4	5	1	1	1	1	1	4	4	4	4	4	4	5	3	4	4	5	3	4	3	3
5	5	5	5	5	5	5	5	5	5	5	5	5	5	5	4	5	5	5	5	5	4	5	5	5	5	5	4	5	5	5	5	4	4	4	5	5	5	5	5	5	5	4	5	5	5	5	4	5	5
3	5	5	4	5	3	5	5	5	5	5	5	5	5	3	3	4	5	5	5	2	3	4	5	5	5	5	5	5	3	5	4	4	4	2	2	2	5	5	2	5	5	3	5	5	5	4	5	4	5
3	2	4	5	5	4	4	4	4	4	5	5	5	5	5	5	5	5	5	5	5	5	5	5	5	5	2	4	4	4	3	3	1	1	1	5	5	5	5	2	5	3	5	5	5	1	5	5	5	5
5	5	5	5	4	4	5	5	5	5	5	5	5	5	5	5	5	5	5	5	5	5	2	5	4	5	5	5	5	5	5	5	5	5	4	5	5	5	5	5	5	5	5	5	5	5	5	4	5	5
5	2	3	5	5	5	5	5	5	5	3	3	4	5	4	4	4	4	5	5	4	4	4	2	4	4	4	5	5	5	2	4	2	2	1	5	3	5	5	5	5	5	4	4	5	5	5	5	5	5
4	5	3	4	4	3	5	4	3	3	5	5	3	4	3	5	5	4	4	3	4	3	5	3	3	4	4	2	4	2	3	4	2	2	3	2	3	2	2	3	5	3	4	5	3	3	3	4	4	2
4	4	4	5	5	3	5	5	5	5	5	5	5	5	4	5	5	5	4	4	5	5	5	1	3	5	5	5	4	5	4	4	4	4	3	5	4	5	5	4	5	5	4	4	5	5	4	4	5	5
5	4	4	4	4	3	5	5	5	5	5	5	5	5	4	5	4	4	3	5	5	5	5	3	4	4	4	4	5	5	4	3	4	3	3	4	4	4	4	4	5	5	5	5	5	5	5	5	4	4
5	5	5	5	4	2	5	5	5	4	3	3	3	2	5	5	5	5	4	3	5	3	3	3	3	3	3	4	2	3	4	4	3	4	2	4	3	4	4	1	5	4	4	4	2	4	4	4	5	5
4	4	5	4	5	5	5	5	4	4	5	5	4	4	3	3	4	3	3	3	3	3	3	3	3	3	4	5	4	4	4	4	3	2	3	4	5	3	2	3	3	4	5	4	3	4	5	3	3	3
3	5	4	5	5	3	5	5	5	5	5	5	5	4	5	4	5	5	5	5	5	4	5	5	3	5	5	5	5	5	3	4	3	3	3	5	4	5	5	4	5	5	5	4	5	3	4	3	4	5
5	5	3	5	5	3	5	5	4	4	5	5	5	5	5	2	3	3	3	3	5	5	5	5	5	5	5	4	5	5	4	3	3	3	4	5	5	5	5	5	5	4	3	5	5	5	5	5	3	3
5	3	3	3	3	3	5	5	5	5	5	5	3	5	5	4	5	5	4	4	5	3	2	2	1	1	3	4	3	3	4	4	3	3	2	3	2	2	2	1	4	4	4	4	2	4	4	3	5	4
4	5	3	5	5	3	4	4	4	4	5	5	5	4	4	4	4	4	4	3	5	4	5	5	3	4	5	5	4	4	4	3	3	3	2	4	3	4	4	2	5	5	4	4	5	5	4	4	5	5
4	3	4	5	5	3	5	5	5	4	5	5	5	4	4	3	4	4	5	5	5	5	5	2	4	4	3	3	5	3	4	4	2	4	4	5	5	5	5	5	5	4	4	5	5	5	4	5	4	1
4	5	4	4	5	4	5	5	5	5	5	5	5	5	5	4	5	5	5	5	5	4	5	5	5	5	5	5	5	5	5	5	5	5	5	5	5	5	5	5	5	5	5	5	5	5	5	5	5	5
5	4	3	5	4	4	5	5	5	4	5	5	5	5	5	3	4	4	4	5	5	4	4	4	4	5	5	5	5	5	4	4	4	4	4	4	4	4	4	4	5	5	5	5	5	5	5	5	4	4
5	5	4	5	5	3	5	5	5	5	5	5	5	5	5	4	4	4	4	4	5	3	5	5	4	4	4	5	4	5	3	3	4	4	4	4	3	4	4	4	5	4	4	3	5	4	3	3	5	5
5	5	4	4	5	3	5	5	5	5	5	5	5	5	5	4	5	4	2	4	5	5	5	3	5	4	4	5	4	5	5	4	3	3	4	5	4	5	5	5	5	4	5	3	5	3	5	4	4	3
5	4	5	5	4	5	5	5	4	4	5	5	3	5	4	4	3	2	4	4	4	4	4	2	4	4	5	4	4	4	3	4	4	4	3	4	4	4	4	3	5	5	5	5	5	5	5	5	5	4
4	4	4	5	5	5	5	5	5	3	5	5	5	5	5	4	5	5	5	5	5	5	5	5	5	5	4	5	4	5	4	4	4	4	4	5	5	5	4	5	5	5	5	3	5	5	5	2	5	3
5	4	4	5	4	4	5	5	5	4	5	5	5	5	4	5	4	5	5	4	4	5	5	5	5	5	4	4	5	5	5	4	4	4	4	4	4	5	5	5	4	5	5	5	5	5	5	5	4	5
5	4	4	4	4	3	5	5	5	4	5	5	5	5	5	4	5	5	4	4	5	5	4	4	4	4	5	5	4	3	4	3	4	4	4	4	3	5	5	5	5	5	5	5	5	5	4	4	5	5
5	4	3	5	5	3	5	5	5	5	5	5	5	5	4	3	5	5	5	5	4	4	4	4	4	4	3	4	4	4	3	4	2	2	2	5	5	2	2	2	5	5	5	5	5	5	5	5	5	5
5	4	4	5	3	3	5	5	5	5	3	3	3	3	4	4	4	5	4	4	4	1	3	3	1	3	5	4	4	4	3	3	3	3	3	4	4	5	4	4	5	5	4	5	4	5	3	4	4	5
[truncated: 72 more columns]
