# Supplementary material for: Introducing SoNHR–Reporting guidelines for Social Networks In Health Research
Source: PLoS One. 2023 Dec 14;18(12):e0285236. doi: 10.1371/journal.pone.0285236 (PMC10721040; doi:10.1371/journal.pone.0285236)
Supplement: S3 File — (CSV) [file pone.0285236.s003.csv]

VarID	VarLabel
Q3_1_1	Conceptualization - Importance - Clearly describe the study's guiding theories, frameworks, or models so that it is clear how and why networks are important for the study.
Q3_1_2	Conceptualization - Importance - Make the value of a network analysis apparent. What does a network analysis tell us that a more traditional approach would not capture?
Q3_1_3	Conceptualization - Importance - Describe the conceptual underpinnings of the study in a way that makes it clear what specific aspects of social networks (e.g., ties, network dynamics) are most relevant for addressing the study's research questions.
Q3_2_1	Conceptualization - Clarity - Clearly describe the study's guiding theories, frameworks, or models so that it is clear how and why networks are important for the study.
Q3_2_2	Conceptualization - Clarity - Make the value of a network analysis apparent. What does a network analysis tell us that a more traditional approach would not capture?
Q3_2_3	Conceptualization - Clarity - Describe the conceptual underpinnings of the study in a way that makes it clear what specific aspects of social networks (e.g., ties, network dynamics) are most relevant for addressing the study's research questions.
Q4_1_1	Operationalization - Importance - Define the nodes to make it clear what a node represents.
Q4_1_2	Operationalization - Importance - Define the ties so that it is clear what each type of tie represents.
Q4_1_3	Operationalization - Importance - Define the boundaries of the network so that it is clear who is included and not included in the network.
Q4_1_4	Operationalization - Importance - State clearly the basic type of network that is being analyzed (e.g., complete network, ego networks, affiliation/2-mode/bipartite networks).
Q4_2_1	Operationalization - Clarity - Define the nodes to make it clear what a node represents.
Q4_2_2	Operationalization - Clarity - Define the ties so that it is clear what each type of tie represents.
Q4_2_3	Operationalization - Clarity - Define the boundaries of the network so that it is clear who is included and not included in the network.
Q4_2_4	Operationalization - Clarity - State clearly the basic type of network that is being analyzed (e.g., complete network, ego networks, affiliation/2-mode/bipartite networks).
Q5_1_1	Data Collection & Management - Importance - Describe network data collection procedures and tools (e.g., surveys and software) in enough detail to replicate. When possible, provide access to all surveys, instruments, and tools used.
Q5_1_2	Data Collection & Management - Importance - Describe the network data used in the study, including pre-existing data sources, how the data are stored, managed, and whether/where they are publicly available.
Q5_1_3	Data Collection & Management - Importance - Discuss missingness in network data, its implications, and any attempts to impute or account for missing data.
Q5_1_4	Data Collection & Management - Importance - For organizational-level survey data where multiple responses represent an organization, describe any data aggregation or reduction methods.
Q5_1_5	Data Collection & Management - Importance - For valued networks, describe reconciliation of conflicting values when provided by both members of the dyad (e.g., min, max, mean).
Q5_1_6	Data Collection & Management - Importance - Describe the decision rule for cases when only one member of the dyad reports a relationship; provide rationale for requiring one or both responses.
Q5_2_1	Data Collection & Management - Clarity - Describe network data collection procedures and tools (e.g., surveys and software) in enough detail to replicate. When possible, provide access to all surveys, instruments, and tools used.
Q5_2_2	Data Collection & Management - Clarity - Describe the network data used in the study, including pre-existing data sources, how the data are stored, managed, and whether/where they are publicly available.
Q5_2_3	Data Collection & Management - Clarity - Discuss missingness in network data, its implications, and any attempts to impute or account for missing data.
Q5_2_4	Data Collection & Management - Clarity - For organizational-level survey data where multiple responses represent an organization, describe any data aggregation or reduction methods.
Q5_2_5	Data Collection & Management - Clarity - For valued networks, describe reconciliation of conflicting values when provided by both members of the dyad (e.g., min, max, mean).
Q5_2_6	Data Collection & Management - Clarity - Describe the decision rule for cases when only one member of the dyad reports a relationship; provide rationale for requiring one or both responses.
Q6_1_1	Analyses & Results: Description - Importance - Discuss the meaning of node-level statistics (e.g., degree, betweenness, closeness, etc.) or network-level statistics (e.g., centralization, degree distribution, component structure) in the context of the network, your structural/relational theories, or your research questions.
Q6_1_2	Analyses & Results: Description - Importance - When discussing network properties, explain the network statistics in enough detail so it is clear to the reader what specific measures were used and why they were chosen (e.g., which measure of homophily/modularity, weighted or unweighted degree for valued networks, etc.).
Q6_2_1	Analyses & Results: Description - Clarity - Discuss the meaning of node-level statistics (e.g., degree, betweenness, closeness, etc.) or network-level statistics (e.g., centralization, degree distribution, component structure) in the context of the network, your structural/relational theories, or your research questions.
Q6_2_2	Analyses & Results: Description - Clarity - When discussing network properties, explain the network statistics in enough detail so it is clear to the reader what specific measures were used and why they were chosen (e.g., which measure of homophily/modularity, weighted or unweighted degree for valued networks, etc.).
Q7_1_1	Analysis & Results: Visualization - Importance - Use node and tie size, color, type, shape, and labels to focus attention on the most important structural aspects of the networks.
Q7_1_2	Analysis & Results: Visualization - Importance - Use network visualization best practices appropriate for the size of the network and the goal of the visualization (e.g., collapsing related nodes, limited use of labels and different shapes in large networks, and varying line weights or colors in small networks).
Q7_1_3	Analysis & Results: Visualization - Importance - Use node color or shape to convey categorical properties.
Q7_1_4	Analysis & Results: Visualization - Importance - Use node size to convey a quantitative property, either structural (e.g., centrality) or an actor attribute (e.g., income).
Q7_1_5	Analysis & Results: Visualization - Importance - Only label nodes if they are important for understanding the network; consider only labeling specific important nodes.
Q7_2_1	Analysis & Results: Visualization - Clarity - Use node and tie size, color, type, shape, and labels to focus attention on the most important structural aspects of the networks.
Q7_2_2	Analysis & Results: Visualization - Clarity - Use network visualization best practices appropriate for the size of the network and the goal of the visualization (e.g., collapsing related nodes, limited use of labels and different shapes in large networks, and varying line weights or colors in small networks).
Q7_2_3	Analysis & Results: Visualization - Clarity - Use node color or shape to convey categorical properties.
Q7_2_4	Analysis & Results: Visualization - Clarity - Use node size to convey a quantitative property, either structural (e.g., centrality) or an actor attribute (e.g., income).
Q7_2_5	Analysis & Results: Visualization - Clarity - Only label nodes if they are important for understanding the network; consider only labeling specific important nodes.
Q8_1_1	Analysis & Results: Modeling & Simulation - Importance - If statistical network models are used, describe the model in enough detail so that readers can understand what the outcome of the model is (e.g., likelihood of observing a tie).
Q8_1_2	Analysis & Results: Modeling & Simulation - Importance - Clearly distinguish between node-level, dyadic, and structural predictors (or covariates) in statistical network models.
Q8_1_3	Analysis & Results: Modeling & Simulation - Importance - Present some information (possibly in appendices) on how well the network model fits with the observed network data (e.g., through simulations of fitted ERGM models, examination of MCMC diagnostics, etc.) and the implications of the model fit results you are reporting.
Q8_1_4	Analysis & Results: Modeling & Simulation - Importance - For network simulations, describe the underlying mechanisms represented in the simulation and how these mechanisms relate to the relevant research questions.
Q8_2_1	Analysis & Results: Modeling & Simulation - Clarity - If statistical network models are used, describe the model in enough detail so that readers can understand what the outcome of the model is (e.g., likelihood of observing a tie).
Q8_2_2	Analysis & Results: Modeling & Simulation - Clarity - Clearly distinguish between node-level, dyadic, and structural predictors (or covariates) in statistical network models.
Q8_2_3	Analysis & Results: Modeling & Simulation - Clarity - Present some information (possibly in appendices) on how well the network model fits with the observed network data (e.g., through simulations of fitted ERGM models, examination of MCMC diagnostics, etc.) and the implications of the model fit results you are reporting.
Q8_2_4	Analysis & Results: Modeling & Simulation - Clarity - For network simulations, describe the underlying mechanisms represented in the simulation and how these mechanisms relate to the relevant research questions.
Q9_1_1	Ethics & Equity - Importance - Report and describe the informed consent process, including if and how respondents were offered informed consent.
Q9_1_2	Ethics & Equity - Importance - Discuss how confidentiality was explained to participants and how their confidentiality was ensured, including considerations of identifiability in network visualizations and reporting.
Q9_1_3	Ethics & Equity - Importance - When appropriate, discuss inclusion in the network study and results in terms of equity and social, economic, and health justice.
Q9_1_4	Ethics & Equity - Importance - Discuss any potential biases within network structures and results that may be rooted in data collection, (e.g., failure to capture complete networks, organizational or specific group non-participation, or over-representation).
Q9_2_1	Ethics & Equity - Clarity - Report and describe the informed consent process, including if and how respondents were offered informed consent.
Q9_2_2	Ethics & Equity - Clarity - Discuss how confidentiality was explained to participants and how their confidentiality was ensured, including considerations of identifiability in network visualizations and reporting.
Q9_2_3	Ethics & Equity - Clarity - When appropriate, discuss inclusion in the network study and results in terms of equity and social, economic, and health justice.
Q9_2_4	Ethics & Equity - Clarity - Discuss any potential biases within network structures and results that may be rooted in data collection, (e.g., failure to capture complete networks, organizational or specific group non-participation, or over-representation).
Q15_1	In the past five years, have you done the following: - Published a paper which applies, describes, or extends SNA methods
Q15_2	In the past five years, have you done the following: - Reviewed manuscripts or grant applications using SNA methods
Q15_3	In the past five years, have you done the following: - Taught a class or workshop featuring SNA methods
Q15_4	In the past five years, have you done the following: - Worked in an organization that funds health research using SNA methods (e.g. NIH)
Q15_5	In the past five years, have you done the following: - Been a member of an SNA-focused professional organization (e.g., INSNA)
Q16	How many years have you been using SNA methods in your research and evaluation activities?
Q17_1	Which of the following options best describe the primary disciplinary focus areas for your resear... - Selected Choice Anthropology
Q17_2	Which of the following options best describe the primary disciplinary focus areas for your resear... - Selected Choice Business
Q17_3	Which of the following options best describe the primary disciplinary focus areas for your resear... - Selected Choice Communications
Q17_4	Which of the following options best describe the primary disciplinary focus areas for your resear... - Selected Choice Economics
Q17_5	Which of the following options best describe the primary disciplinary focus areas for your resear... - Selected Choice Education
Q17_6	Which of the following options best describe the primary disciplinary focus areas for your resear... - Selected Choice Medicine
Q17_7	Which of the following options best describe the primary disciplinary focus areas for your resear... - Selected Choice Nursing
Q17_8	Which of the following options best describe the primary disciplinary focus areas for your resear... - Selected Choice Organizational research
Q17_9	Which of the following options best describe the primary disciplinary focus areas for your resear... - Selected Choice Political Science
Q17_10	Which of the following options best describe the primary disciplinary focus areas for your resear... - Selected Choice Psychology
Q17_11	Which of the following options best describe the primary disciplinary focus areas for your resear... - Selected Choice Public Health
Q17_12	Which of the following options best describe the primary disciplinary focus areas for your resear... - Selected Choice Public Policy/Administration
Q17_13	Which of the following options best describe the primary disciplinary focus areas for your resear... - Selected Choice Social Work
Q17_14	Which of the following options best describe the primary disciplinary focus areas for your resear... - Selected Choice Sociology
Q17_15	Which of the following options best describe the primary disciplinary focus areas for your resear... - Selected Choice Statistics, Mathematics, and/or Computer Science
Q17_16	Which of the following options best describe the primary disciplinary focus areas for your resear... - Selected Choice Other
Q17_16_TEXT	Which of the following options best describe the primary disciplinary focus areas for your resear... - Other - Text
Q18_1	Which of the following options best describe the primary health science applications for your res... - Selected Choice Addiction, substance use
Q18_2	Which of the following options best describe the primary health science applications for your res... - Selected Choice Alternative medicines
Q18_3	Which of the following options best describe the primary health science applications for your res... - Selected Choice Brain, neuro sciences
Q18_4	Which of the following options best describe the primary health science applications for your res... - Selected Choice Cancer
Q18_5	Which of the following options best describe the primary health science applications for your res... - Selected Choice Cardiovascular disease
Q18_6	Which of the following options best describe the primary health science applications for your res... - Selected Choice Children, youth, and families
Q18_7	Which of the following options best describe the primary health science applications for your res... - Selected Choice Chronic disease
Q18_8	Which of the following options best describe the primary health science applications for your res... - Selected Choice Community-focused research
Q18_9	Which of the following options best describe the primary health science applications for your res... - Selected Choice Diabetes, obesity
Q18_10	Which of the following options best describe the primary health science applications for your res... - Selected Choice Disability
Q18_11	Which of the following options best describe the primary health science applications for your res... - Selected Choice Dissemination and implementation
Q18_12	Which of the following options best describe the primary health science applications for your res... - Selected Choice Epidemiology
Q18_13	Which of the following options best describe the primary health science applications for your res... - Selected Choice Global health
Q18_14	Which of the following options best describe the primary health science applications for your res... - Selected Choice Health disparities, equity, social justice
Q18_15	Which of the following options best describe the primary health science applications for your res... - Selected Choice Health policy
Q18_16	Which of the following options best describe the primary health science applications for your res... - Selected Choice Health promotion
Q18_17	Which of the following options best describe the primary health science applications for your res... - Selected Choice Health services
Q18_18	Which of the following options best describe the primary health science applications for your res... - Selected Choice Infectious disease
Q18_19	Which of the following options best describe the primary health science applications for your res... - Selected Choice Mental health
Q18_20	Which of the following options best describe the primary health science applications for your res... - Selected Choice Methods development
Q18_21	Which of the following options best describe the primary health science applications for your res... - Selected Choice Older adults
Q18_22	Which of the following options best describe the primary health science applications for your res... - Selected Choice Pharmacy
Q18_23	Which of the following options best describe the primary health science applications for your res... - Selected Choice Program evaluation
Q18_24	Which of the following options best describe the primary health science applications for your res... - Selected Choice Rural health
Q18_25	Which of the following options best describe the primary health science applications for your res... - Selected Choice Social services
Q18_26	Which of the following options best describe the primary health science applications for your res... - Selected Choice Tobacco cessation
Q18_27	Which of the following options best describe the primary health science applications for your res... - Selected Choice Urban planning
Q18_28	Which of the following options best describe the primary health science applications for your res... - Selected Choice Workforce development
Q18_29	Which of the following options best describe the primary health science applications for your res... - Selected Choice NA (Do not conduct health sciences research)
Q18_30	Which of the following options best describe the primary health science applications for your res... - Selected Choice Other
Q18_30_TEXT	Which of the following options best describe the primary health science applications for your res... - Other - Text
Q19	Please indicate your preferred gender identity - Selected Choice
Q19_4_TEXT	Please indicate your preferred gender identity - Self-describe: - Text
Q20	Do you identify as transgender?
Q21_1	What is your race? (Select one or more options) - Selected Choice American Indian or Alaska Native
Q21_2	What is your race? (Select one or more options) - Selected Choice Asian
Q21_3	What is your race? (Select one or more options) - Selected Choice Black or African American
Q21_4	What is your race? (Select one or more options) - Selected Choice Native Hawaiian or Other Pacific Islander
Q21_5	What is your race? (Select one or more options) - Selected Choice White
Q21_6	What is your race? (Select one or more options) - Selected Choice Additional race(s) not listed:
Q21_7	What is your race? (Select one or more options) - Selected Choice Prefer not to say
Q21_6_TEXT	What is your race? (Select one or more options) - Additional race(s) not listed: - Text
Q22	Are you of Hispanic/Latinx ethnicity?
